# Supplementary material for: Association between Blood Dioxin Level and Chronic Kidney Disease in an Endemic Area of Exposure
Source: PLoS One. 2016 Mar 10;11(3):e0150248. doi: 10.1371/journal.pone.0150248 (PMC4786121; doi:10.1371/journal.pone.0150248)
Supplement: S1 Table — (XLSX) [file pone.0150248.s001.xlsx]

## Sheet: Table1
		Total	Total%	L	L%	H	H%
Gender	Men	1546	53.3	870	56.3	676	43.7
	Women	1352	46.7	601	44.5	751	55.5
Age	< 40	1124	38.8	972	86.5	152	13.5
	40-64	1188	41	429	36.1	759	63.9
	≥ 65	586	20.2	70	11.9	516	88.1
MS	No	1973	71.5	1179	59.8	794	40.2
	Yes	785	28.5	273	34.8	512	65.2
DM	No	2472	85.3	1384	56	1088	44
	Yes	426	14.7	88	20.2	339	79.8
HTN	No	2411	83.3	1373	56.9	1038	43.1
	Yes	485	16.7	96	6.5	389	80.2
Insulin	< 22.0	2579	93.3	1375	53.3	1204	46.7
	≥ 22.0	186	6.7	78	41.9	108	58.1
UA	≤ 7	2276	78.5	1180	51.8	1096	48.2
	> 7	622	21..5	291	46.8	331	53.2
CKD	No	2718	93.8	1447	53.2	1271	46.8
	Yes	180	6.2	24	13.3	156	86.7
Hg	≤ 20	2687	92.7	1416	52.7	1271	47.3
	> 20	211	7.3	55	26.1	156	73.9

## Sheet: Table2
	1	1A	2	2A	3	3A	4	4A
Hg	7.14	0.17	9.76	0.25	11.83	0.32	12.05	0.32
Age	31.02	0.38	41.9	0.51	53.78	0.54	62.16	0.52
Sugar	91.25	0.69	96.72	1.23	106.39	1.5	110.9	1.52
Insulin	8.7	0.35	8.16	0.34	9.75	0.4	11.27	0.77
UA	5.75	0.06	5.78	0.09	5.9	0.06	5.93	0.09
eGFR	109.08	0.91	102.07	0.97	91.91	0.93	87.71	1.13

## Sheet: Table3
		N	N%	Y	Y%
Dioxin	No	1447	98.4	24	1.6
	Yes	1271	89.1	156	10.9
Gender	Men	1463	94.6	83	5.4
	Women	1255	92.8	97	7.2
Age	< 40	1118	99.5	6	0.5
	40-64	1143	96.2	45	3.8
	≥ 65	457	78	129	22
Hg	≤ 20	2519	93.7	168	6.3
	> 20	199	94.3	12	5.7
MS	No	1891	95.8	82	4.2
	Yes	695	88.5	90	11.5
DM	No	2355	95.3	117	4.7
	Yes	362	85.2	63	14.8
Hypertension	No	2323	96.4	88	3.6
	Yes	393	81	92	19
Insulin	< 22.0	2430	94.2	149	5.8
	≥ 22.0	162	87.1	24	12.9
UA	≤ 7	2178	95.7	98	4.3
	> 7	540	86.8	82	13.2

## Sheet: Table4
		OR	Low	Up	OR	Low	Up
Dioxin	No	1	NA	NA	1	NA	NA
	Yes	7.4	4.78	11.45	1.74	1.02	2.97
Gender	Men	1	NA	NA	1	NA	NA
	Women	1.36	1.01	1.84	1.74	1.19	2.54
Hg	≤ 20	1	NA	NA	1	NA	NA
	> 20	0.9	0.5	1.65	0.69	0.34	1.41
MS	No	1	NA	NA	1	NA	NA
	Yes	2.99	2.19	4.08	1.01	0.69	1.49
DM	No	1	NA	NA	1	NA	NA
	Yes	3.5	2.53	4.85	1.24	0.82	1.87
HT	No	1	NA	NA	1	NA	NA
	Yes	6.18	4.53	8.44	1.62	1.11	2.37
Insulin	< 22.0	1	NA	NA	1	NA	NA
	≥ 22.0	2.42	1.53	3.83	2.04	1.19	3.49
UA	≤ 7	1	NA	NA	1	NA	NA
	> 7	3.38	2.48	4.59	4.38	2.99	6.4
Age	< 40	1	NA	NA	1	NA	NA
	40-64	7.34	3.12	17.26	4.7	1.88	11.73
	≥ 65	52.6	23.03	120.11	25.67	10.09	65.32
		OR	Low	Up	OR	Low	Up
Dioxin	No	1	NA	NA	1	NA	NA
	Yes	7.4	4.78	11.45	1.76	1.04	2.99
Gender	Men	1	NA	NA	1	NA	NA
	Women	1.36	1.01	1.84	1.74	1.2	2.53
HT	No	1	NA	NA	1	NA	NA
	Yes	6.18	4.53	8.44	1.68	1.17	2.42
Insulin	< 22.0	1	NA	NA	1	NA	NA
	≥ 22.0	2.42	1.53	3.83	2.14	1.26	3.61
UA	≤ 7	1	NA	NA	1	NA	NA
	> 7	3.38	2.48	4.59	4.25	2.92	6.2
Age	< 40	1	NA	NA	1	NA	NA
	40-64	7.34	3.12	17.26	4.66	1.87	11.62
	≥ 65	52.6	23.03	120.11	26.66	10.51	67.62
